# Supplementary material for: Rationale and design of a randomized trial to test the safety and non-inferiority of canagliflozin in patients with diabetes with chronic heart failure: the CANDLE trial
Source: Cardiovasc Diabetol. 2016 Apr 4;15:57. doi: 10.1186/s12933-016-0381-x (PMC4820875; doi:10.1186/s12933-016-0381-x)
Supplement: Supplementary file 2 — 10.1186/s12933-016-0381-x Guidepost for appropriate glycemic control in Japan. [file 12933_2016_381_MOESM2_ESM.xlsx]

## Sheet: Sheet1
		Additional file 2 Guidepost for appropriate glycemic control in Japan
		HbA1c < 6.0 %
			- Aim: normal glycemia
				In cases who can achieve the goal with appropriate dietary and/or exercise therapy, or pharmacotherapy without side effects such as hypoglycemia.
		HbA1c < 7.0 %
			- Aim: to prevent complications
				Perspective of preventing complications is enhanced. Corresponding glycemic values are set around < 130 mg/dL (fasting) and 200 mg/dL (2-hour after diet).
		HbA1c < 8.0 %
			- When intensive therapy is considered difficult.
				In cases where intensive therapy is considered difficult due to side effects such as hypoglycemia or other reasons.
			Modified from [7].
