# Supplementary material for: Rationale and design of a randomized trial to test the safety and non-inferiority of canagliflozin in patients with diabetes with chronic heart failure: the CANDLE trial
Source: Cardiovasc Diabetol. 2016 Apr 4;15:57. doi: 10.1186/s12933-016-0381-x (PMC4820875; doi:10.1186/s12933-016-0381-x)
Supplement: Supplementary file 3 — 10.1186/s12933-016-0381-x Routine blood and urine examination. [file 12933_2016_381_MOESM3_ESM.xlsx]

## Sheet: Sheet1
	Additional file 3 Routine blood and urine examination
	Blood
		- Red blood cell count
		- Hemoglobin
		- Hematocrit
		- White blood cell count
		- Platelet count
		- Total protein
		- Aspartate transaminase
		- Alanine aminotransferase
		- Alkaline phosphatase
		- Lactate dehydrogenase
		- Blood urea nitrogen
		- Sodium
		- Potassium
		- Chloride
		- Blood sugar
		- HbA1c
		- Insulin
		- HOMA-R*
		- HOMA-beta†
		- Total cholesterol
		- High-density lipoprotein cholesterol
		- Low-density lipoprotein cholesterol
		- Triglyceride
		- Non-high-density lipoprotein cholesterol
		- Uric acid
		- Serum creatinine
		- Estimated glomerular filtration rate‡
	Urine
		- Glycosuria
		- Proteinuria
		- Hematuria
		- Ketonuria
		- Creatinine-corrected urinary albumin excretion§
		- L-FABP§
		* Calculated using the following formula; fasting immunoreactive insulin×fasting blood glucose×1/405, † Calculated using the following formula; fasting immunoreactive insulin×360×1/(fasting blood glucose-63), ‡ Calculated using the following formula; 194×serum Cr-1.094×Age-0.287 (×0.739 in female), § Optional.
