# Supplementary material for: Rationale and design of a randomized trial to test the safety and non-inferiority of canagliflozin in patients with diabetes with chronic heart failure: the CANDLE trial
Source: Cardiovasc Diabetol. 2016 Apr 4;15:57. doi: 10.1186/s12933-016-0381-x (PMC4820875; doi:10.1186/s12933-016-0381-x)
Supplement: Supplementary file 4 — 10.1186/s12933-016-0381-x Trial organization. [file 12933_2016_381_MOESM4_ESM.xlsx]

## Sheet: Sheet1
	Additional file 4 Trial organization
	- Principal investigators
			Koichi Node (chief investigator), Saga University, Saga, Japan
			Toyoaki Murohara, Nagoya University Graduate School of Medicine, Nagoya, Japan
	- Research advisor
			Masafumi Kitakaze, National Cerebral and Cardiovascular Center, Suita, Japan
	- Steering Committee
			Masataka Sata (chair), Tokushima University Graduate School, Tokushima, Japan
			Toru Minamino, Niigata University Graduate School of Medical and Dental Sciences, Niigata, Japan
			Yasuchika Takeishi, Fukushima Medical University, Fukushima, Japan
			Teruo Inoue, Dokkyo Medical University School of Medicine, Mibu, Japan
			Isao Taguchi, Dokkyo Medical University Koshigaya Hospital, Koshigaya, Japan
			Wataru Shimizu, Nippon Medical School, Tokyo, Japan
			Hirotaka Watada, Juntendo University Graduate School of Medicine, Tokyo, Japan
			Hirofumi Tomiyama, Tokyo Medical University, Tokyo, Japan
			Junya Ako, Kitasato University School of Medicine, Sagamihara, Japan
			Yasushi Sakata, Osaka University Graduate School of Medicine, Suita, Japan
			Toshihisa Anzai, National Cerebral and Cardiovascular Center, Suita, Japan
			Nobuyuki Ohte, Nagoya City University Graduate School of Medical Sciences, Nagoya, Japan
			Yukio Ozaki, Fujita Health University School of Medicine, Toyoake, Japan
			Masaaki Ito, Mie University Graduate School of Medicine, Tsu, Japan
			Naohiko Takahashi, Oita University Faculty of Medicine, Yufu, Japan
			Shimabukuro Michio, Tokushima University Graduate School, Tokushima, Japan
			Hiroyuki Tsutsui, Hokkaido University Graduate School of Medicine, Sapporo, Japan
	- Executive Committee
			Masaaki Uematsu (chair), Kansai Rosai Hospital Cardiovascular Center, Amagasaki, Japan
			Makoto Suzuki, Kameda Medical Center, Kamogawa, Japan
			Haruo Kamiya, Japanese Red Cross Nagoya Daiichi Hospital, Nagoya, Japan
			Mamoru Nanasato, Japanese Red Cross Nagoya Daini Hospital, Nagoya, Japan
			Shinya Hiramitsu, Hiramitsu Heart Clinic, Nagoya, Japan
			Katsuya Onishi, Onishi Heart Clinic, Tsu, Japan
			Masami Nishino, Osaka Rosai Hospital, Sakai, Japan
			Takahisa Yamada, Osaka Prefectural General Medical Center, Osaka, Japan
			Tomohiro Sakamoto, Saiseikai Kumamoto Hospital Cardiovascular Center, Kumamoto, Japan
			Kazuo Eguchi, Jichi Medical University, Shimotsuke, Japan
	- Data and Safety Monitoring Board
			Akira Yamashina (chair), Tokyo Medical University, Tokyo, Japan
			Masaomi Nangaku, The University of Tokyo, Tokyo , Japan
			Takashi Nomiyama, Fukuoka University, Fukuoka, Japan
	- Clinical Events Committee
			Yoshihiko Saito (chair), Nara Medical University, Kashihara, Japan
			Yukihito Sato, Hyogo Prefectural Amagasaki Hospital, Amagasaki, Japan
			Minoru Yoshiyama, Osaka City University Graduate School of Medicine, Osaka, Japan
	- Trial secretariat
			Department of Clinical Science, DOT INTERNATIONAL CO., LTD, Tokyo, Japan
	- Data center and management
			Department of Data Science, DOT INTERNATIONAL CO., LTD, Tokyo, Japan
	- Monitoring
			Shinichiro Ueda, Clinical Research Management Center, University of the Ryukyus, Okinawa, Japan
	- Statistical analysis
			Yasunori Sato, Clinical Research Center, Graduate School of Medicine, Chiba University, Chiba, Japan
	- Operating audit
			Takafumi Toita, Clinical Research Support Center, University of the Ryukyus, Okinawa, Japan
